# Supplementary material for: Pathogen reduction of monkeypox virus in plasma and whole blood using riboflavin and UV light
Source: PLoS One. 2023 Jan 20;18(1):e0278862. doi: 10.1371/journal.pone.0278862 (PMC9857991; doi:10.1371/journal.pone.0278862)
Supplement: S1 File — (CSV) [file pone.0278862.s001.csv]

Whole Blood										Plasma
	Virus stock (pfu/ml)	Log 10 virus stock	Product volume (AVG)(ml)	Expected pre-tx titer 9pfu/ml)	Log 10 expected pre-titer	Measured pre-tx titer (pfu/ml)	Log10 measured pre-tx	Viral loss prior to inactivation (log10 pfu/ml)			Virus stock (pfu/ml)	Log 10 virus stock	Product volume (AVG)(ml)	Expected pre-tx titer 9pfu/ml)	Log 10 expected pre-titer	Measured pre-tx titer (pfu/ml)	Log10 measured pre-tx	Viral loss prior to inactivation (log10 pfu/ml)
Bag#1	3.00E+06					7.00E+02	2.85			Bag#1	2.45E+06					2.65E+03	3.42
Bag#2	4.45E+06					1.00E+02	2.00			Bag#2	2.15E+06					1.80E+03	3.26
Bag#3	N/A					2.80E+03	3.45			Bag#3	2.75E+06					4.40E+03	3.64
AVG	3.73E+06	6.57	548.0	6.80E+04	4.83	1.20E+03	3.08	1.8		AVG	2.45E+06	6.39	338.3	5.07E+04	4.70	2.95E+03	3.47	1.2
