# Supplementary material for: Pathogen reduction of monkeypox virus in plasma and whole blood using riboflavin and UV light
Source: PLoS One. 2023 Jan 20;18(1):e0278862. doi: 10.1371/journal.pone.0278862 (PMC9857991; doi:10.1371/journal.pone.0278862)
Supplement: S2 File — (CSV) [file pone.0278862.s002.csv]

	Product Bag #
Plasma	1	2	3	AVG
Weight product transferred	287	316.8	323.5
Volume (mL)	279.7270955	308.7719298	315.3021442	301.3	18.9
riboflavin	35	35	35
virus	7	7	7
pre-tx sample	5	5	5
total volume	316.7270955	345.7719298	352.3021442	338.3
				18.9
Whole Blood	1	2	3
Weight product transferred	513.6	531.4	524
Hematocrit	36.5	34	35.5	35.3	1.3
Volume (mL)	489	506	499	498.0	8.5
riboflavin	35	35	35
virus	10	10	10
pre-tx sample	5	5	5
total volume	529	546	539	538.0
				8.5
Expected Titers
Plasma
Volume (with RB)	315	344	350
Viral stock titer
Total Volume	324	353	359
Expected Titer
Measured Titer
Difference
Whole Blood
Volume (with RB)	524	541	534	533
Viral stock titer
Total Volume	539	556	549	548
Expected Titer
Measured Titer
Difference
