# Supplementary material for: Pathogen reduction of monkeypox virus in plasma and whole blood using riboflavin and UV light
Source: PLoS One. 2023 Jan 20;18(1):e0278862. doi: 10.1371/journal.pone.0278862 (PMC9857991; doi:10.1371/journal.pone.0278862)
Supplement: S3 File — (CSV) [file pone.0278862.s003.csv]

Whole Blood								Plasma
	Virus stock	pre-tx	post-tx	LOD	Log10 pre	Log reduction	SD		Virus stock	pre-tx	post-tx	LOD	Log10 pre	Log reduction	SD
Bag#1	3.00E+06	7.00E+02	<10	0.22184875	2.84509804	2.62		Bag#1	2.45E+06	2.65E+03	<10	-0.079181246	3.423245874	3.42
Bag#2	4.45E+06	1.00E+02	<10	0.22184875	2	1.78		Bag#2	2.15E+06	1.80E+03	<10	-0.079181246	3.255272505	3.26
Bag#3	N/A	2.80E+03	<10	0.22184875	3.447158031	3.23		Bag#3	2.75E+06	4.40E+03	<10	-0.079181246	3.643452676	3.64
AVG	3.73E+06	1.20E+03	<10	0.22184875	3.079181246	2.86	0.73	AVG	2.45E+06	2.95E+03	<10	-0.079181246	3.469822016	3.47	0.19
